# Supplementary material for: Multiplex Determination of K-Antigen and Colanic Acid Capsule Variants of Cronobacter sakazakii
Source: Genes (Basel). 2024 Sep 29;15(10):1282. doi: 10.3390/genes15101282 (PMC11507822; doi:10.3390/genes15101282)
Supplement: Supplementary file 1 [file genes-15-01282-s001.zip]

Archive with 1 entries (1 files):
- genes-3112490-supplementary.pdf
